# Supplementary material for: Pathway Dependence of the Formation and Development of Prefibrillar Aggregates in Insulin B Chain
Source: Molecules. 2022 Jun 21;27(13):3964. doi: 10.3390/molecules27133964 (PMC9268647; doi:10.3390/molecules27133964)
Supplement: Supplementary file 1 [file molecules-27-03964-s001.zip]

Archive with 1 entries (1 files):
- molecules-1771871-supplementary.pdf
